# Supplementary material for: Adaptive Changes in the Vestibular System of Land Snail to a 30-Day Spaceflight and Readaptation on Return to Earth
Source: Front Cell Neurosci. 2017 Nov 1;11:348. doi: 10.3389/fncel.2017.00348 (PMC5672023; doi:10.3389/fncel.2017.00348)
Supplement: Supplementary file 2 [file Table1.xls]

## Sheet: final table
name	st_k14,2_control FPKM	st_k3,2_control FPKM	st_experiment_5,1 FPKM	st_experiment_5,2 FPKM	st_k8_control FPKM	st_k7_control FPKM	st_experiment_4,1 FPKM	st_experiment_4,2 FPKM	FPKM of Control Group	FPKM of Experiment Group	Log2 of fold change	The value of the test statistic	The uncorrected p-value of the test statistic	FDR
mRNA for myomodulin neuropeptide precursor (1148016)	11.5015	3644.82	505.389	164.711	4710.66	3967.38	57.4659	199.306	4089.56	182.383	-4.4869	-1.9662	0.0128	0.127174	LONGEST
PTSP-like peptide neurotransmitter precursor (1188293)	0	116.36	25.5408	0	56.3151	45.9688	0	29.8747	44.2236	5.66956	-2.96351	-1.67389	0.01075	0.119177	LONGEST
FMRF-amide neuropeptides-like (17285)	0	8.23576	25.1587	18.2824	248.955	143.204	15.0061	0	145.091	6.14829	-4.56063	-2.38271	0.00025	0.0281014	LONGEST
non-neuronal intermediate filament gene (361306)	0	54.3021	0	0	0	0	0	0	11.7954	0.118674	-6.63508	-1.29856	0.0437	0.204685
myomodulin neuropeptides-like (NODE_101073_length_87_cov_174.406)	0	22152.6	5782.1	0	6470.78	27536.7	0	666.568	13867.7	455.127	-4.92932	-43.5243	0.00425	0.0841155	LONGEST
non-neuronal intermediate filament gene (NODE_11720_length_828_cov_1376.93)	60.9782	54907.9	0	0	0	0	4592.7	0	21.2116	1.71958	-3.62472	-1.75199	0.02035	0.150978
non-neuronal intermediate filament gene (NODE_12763_length_801_cov_22.7078)	0	0	0	40065.4	0	0	0	65.992	0.872919	18.8844	4.43521	1.99864	0.0282	0.169913
non-neuronal intermediate filament gene (NODE_13495_length_782_cov_65.4319)	96.6636	0	217.668	24.5339	0	0	0	41.3536	29.8864	3.94277	-2.92221	-1.53687	0.04105	0.198549
putative neuropeptide GFAD precursor (NODE_14138_length_766_cov_105.594)	0	256.133	2615.28	0	149.558	0	35.6287	0	128.386	6.50888	-4.30193	-2.38887	0.00575	0.0940715
non-neuronal intermediate filament gene (NODE_14598_length_756_cov_5.63053)	0	0	0	21.0901	0	0	0	0	0.0407117	3.90108	6.58229	0.792253	0.0444	0.206538
for putative neuropeptide precursor (HDS2)(NODE_17296_length_700_cov_3206.28)	337.725	0	0	2282.78	0	287.418	242.589	483.23	79.2937	4.03232	-4.29752	-2.28873	0.00475	0.08702
non-neuronal intermediate filament gene (NODE_18915_length_671_cov_8.55195)	0	0	0	37.0314	0	0	0	0	0.0427899	6.65323	7.28064	0.891782	0.0408	0.197664
non-neuronal intermediate filament gene (NODE_2223_length_1408_cov_43.0761)	56.5529	91.9257	206.476	70.971	154.568	1415.02	149.787	0	23.0916	2.61711	-3.14132	-1.73566	0.0072	0.103284
non-neuronal intermediate filament gene (NODE_2372_length_1383_cov_60.1408)	108.659	32737.8	319.251	3119.4	7749.75	18592.4	13630.2	7027.21	71.7677	15.3259	-2.22736	-1.51889	0.0162	0.136287
non-neuronal intermediate filament gene (NODE_25445_length_561_cov_46.4921)	65.5605	0	0	0	0	23.9282	0	0	16.6734	1.4483	-3.52511	-1.73819	0.04635	0.211812
FMRF-amide neuropeptides-like (NODE_369_length_2089_cov_1210.76)	9512.28	11.2122	10.0051	5885.61	259.593	162.671	689.362	39975.8	159.62	7.96943	-4.32402	-2.53969	0.00015	0.0215889
non-neuronal intermediate filament gene (NODE_3921_length_1203_cov_50.1542)	62.9902	0	0	10157.3	0	0	0	0	19.0254	1.61005	-3.56275	-1.55977	0.024	0.161884
non-neuronal intermediate filament gene (NODE_3951_length_1201_cov_37.0489)	47.1436	0	0	88.8993	0	0	0	12.8895	13.8142	1.81534	-2.92784	-1.30284	0.0496	0.218392
non-neuronal intermediate filament gene (NODE_40444_length_331_cov_51.6449)	122.124	0	0	0	0	0	0	0	42.0508	3.18473	-3.72289	-2.67765	0.04625	0.211812
putative neuropeptide GFAD precursor (NODE_43421_length_271_cov_1496.9)	0	6891.96	3497.14	113.768	2834.7	1091.23	240.29	104.189	2424.56	311.998	-2.95811	-2.5818	0.0172	0.14088
putative neuropeptide GFAD precursor (NODE_44295_length_258_cov_1301.29)	28.7289	8956.29	2550.92	47.1873	4435.54	1923.15	246.473	111.708	3436.05	405.007	-3.08473	-3.70629	0.01055	0.117726	LONGEST
non-neuronal intermediate filament gene (NODE_494_length_1966_cov_39.4987)	42.8151	0	15.0817	3403	0	10.9222	0	6042.17	13.4981	0.987774	-3.77243	-1.63519	0.01285	0.127373	LONGEST
non-neuronal intermediate filament gene (NODE_5019_length_1112_cov_45.7398)	56.604	0	0	174.409	0	8.86416	0	150.7	19.5155	1.42836	-3.77218	-1.80596	0.0129	0.127373
putative neuropeptide GFAD precursor (NODE_50277_length_196_cov_431.823)	224.108	7081.56	428.248	0	108.681	49.424	144.673	0	1181.34	48.8538	-4.59582	-6.06305	0.00685	0.101109
neuropeptide F receptor (NODE_53766_length_171_cov_229.586)	52.7713	563.855	164.843	188.156	204.536	898.82	0	0	271.582	34.1151	-2.9929	-6.32863	0.0441	0.205432	LONGEST
non-neuronal intermediate filament gene (NODE_6521_length_1022_cov_48.1148)	63.0286	0	6492.62	0	0	0	0	4833.74	19.7466	1.57713	-3.64624	-1.72971	0.01905	0.148416
non-neuronal intermediate filament gene (NODE_6719_length_1012_cov_26.326)	9736.36	0	10.2274	34.4495	0	0	31.4803	9807.49	4.45245	23.2502	2.38457	1.48617	0.02775	0.16934
non-neuronal intermediate filament gene (NODE_6880_length_1004_cov_45.4099)	45.2319	186.99	0	189.337	0	0	142.025	117.95	16.7154	2.81496	-2.56999	-1.35034	0.04565	0.210056
non-neuronal intermediate filament gene (NODE_7346_length_982_cov_10.8263)	27.7536	0	36.7101	49.4396	0	0	398.691	36.7556	1.56876	12.9741	3.04793	1.55585	0.0306	0.176273
non-neuronal intermediate filament gene (NODE_806_length_1788_cov_103.102)	232.387	395.701	368.014	19.9168	134.048	803.715	345.976	558.246	13.762	0.697764	-4.30181	-1.80508	0.0211	0.153077
for neurofilament NF70(NODE_9152_length_909_cov_38.9941)	45.4952	7889.33	0	0	0	0	0	3781.45	15.0854	1.43915	-3.38987	-1.56445	0.0335	0.181717	LONGEST
non-neuronal intermediate filament gene (TRINITY_DN100125_c0_g1_i1)	0	0	140.687	220.11	0	0	0	0	1.32782	61.4088	5.53131	5.09491	0.04785	0.213209
non-neuronal intermediate filament gene (TRINITY_DN103812_c0_g1_i1)	151.453	34.4881	0	0	23.7733	0	0	0	11.8737	0.411238	-4.85165	-2.24373	0.0494	0.217689
non-neuronal intermediate filament gene (TRINITY_DN110287_c5_g1_i1)	0	0	0	0	0	0	39.2466	0	0.0999797	8.54366	6.41708	1.09788	0.0443	0.206146
putative neuropeptide GFAD precursor (TRINITY_DN112656_c0_g1_i1)	0	199.296	274.398	0	33.2213	0	0	0	65.0844	4.35805	-3.90055	-2.46942	0.04915	0.216786
non-neuronal intermediate filament gene (TRINITY_DN133188_c0_g1_i1)	0	0	0	0	0	0	94.2714	107.019	0.118686	9.06692	6.25538	1.18058	0.0401	0.195657
non-neuronal intermediate filament gene (TRINITY_DN30586_c0_g1_i1)	0	0	0	0	0	165.733	0	0	47.0435	0.252471	-7.54173	-2.28738	0.04255	0.201418
for neurofilament NF70(TRINITY_DN733_c0_g1_i1)	0	0	99.9482	109.782	0	0	0	0	0.383224	27.8752	6.18465	2.41287	0.04075	0.197521
non-neuronal intermediate filament gene (TRINITY_DN99908_c0_g1_i1)	0	0	54.6114	0	0	0	0	0	0.0930632	10.1615	6.77068	1.11915	0.0439	0.204836
Hypothetical Protein(TRINITY_DN110593_c5_g1_i2)	0	130.309	0	0	131.052	81.5485	5959.38	918.345	23.5135	1260.15	5.74396	4.62227	0.0002	0.0251809
Cd-specific metallothionein gene (NODE_39946_length_343_cov_245.476)	0	0	717.867	114.173	0	0	364.716	335.528	6.32629	167.336	4.72524	4.10948	0.0034	0.0778036
presenilin (PS) (1243976)	0	150.628	0	0	663.668	148.118	20861.6	2112.31	212.395	5071.26	4.57752	3.85187	0.0044	0.0849783	LONGEST
nicotinic acetylcholine receptor alpha subunit 63b (TRINITY_DN113001_c2_g4_i2)	42.1954	228.479	337.602	0	407.414	130.16	1470.27	1343.23	35.3141	591.617	4.06635	5.55902	0.00035	0.0327101	LONGEST
Hypothetical Protein (NODE_93364_length_92_cov_89.2973)	0	0	1123.69	1341.77	0	0	3124.21	2653.94	76.1985	1212.83	3.99247	16.8233	0.00975	0.115306	LONGEST
Cd-specific metallothionein gene (NODE_3342_length_1260_cov_25.7129)	51.2325	0	27.2459	48.5523	0	0	40.7622	23.7571	1.55355	17.8614	3.5232	1.99613	0.00855	0.111205	LONGEST
Cd-specific metallothionein gene (TRINITY_DN111638_c0_g1_i1)	46.5667	0	144.808	159.151	0	433.534	122.088	112.047	4.98017	54.5597	3.45357	2.38873	0.0069	0.101165
Cd-specific metallothionein gene (NODE_5146_length_1105_cov_66.2086)	65.9503	0	10.9575	20.6765	6.17585	0	57.8097	100.683	3.8608	38.5926	3.32135	1.87607	0.0085	0.110887
sulfatase 1 precursor (SULF1) (NODE_2524_length_1359_cov_35.806)	18.3575	0	58.5617	54.4153	0	82.2128	37.9663	39.2431	2.38312	20.4668	3.10236	1.75309	0.00755	0.104372	LONGEST
Hypothetical Protein (NODE_1464_length_1570_cov_30.503)	9114.89	76.6944	29.8088	55.7812	76.6458	0	20.9452	0	2.88706	19.9378	2.78784	1.68963	0.0079	0.106704	LONGEST
